# Supplementary material for: Prevalence, Correlates, and Prognostic Significance of In-Hospital Transthoracic Echocardiography Use in Stable Acute Myocardial Infarction
Source: J Cardiovasc Dev Dis. 2026 Jul 10;13(7):322. doi: 10.3390/jcdd13070322 (PMC13411082; doi:10.3390/jcdd13070322)
Supplement: Supplementary file 1 [file jcdd-13-00322-s001.zip]

Archive with 1 entries (1 files):
- jcdd-4367201-supplementary.pdf
